# Supplementary material for: Identification of Dietary Bioflavonoids as Potential Inhibitors against KRAS G12D Mutant—Novel Insights from Computer-Aided Drug Discovery
Source: Curr Issues Mol Biol. 2023 Mar 6;45(3):2136–56. doi: 10.3390/cimb45030137 (PMC10047893; doi:10.3390/cimb45030137)
Supplement: Supplementary file 1 [file cimb-45-00137-s001.zip]

Archive with 1 entries (1 files):
- cimb-2175797-supplementary.pdf
